# Supplementary material for: Intersegment Recombination During Influenza A Virus Replication Gives Rise to a Novel Class of Defective Viral Genomes
Source: Viruses. 2025 Jun 16;17(6):856. doi: 10.3390/v17060856 (PMC12197472; doi:10.3390/v17060856)
Supplement: Supplementary file 1 [file viruses-17-00856-s001.zip]

Archive with 43 entries (42 files):
- Supplementary File 1./
- Supplementary File 1./EIN536_29255369_29255369.ab1
- __MACOSX/Supplementary File 1./._EIN536_29255369_29255369.ab1
- Supplementary File 1./11109077414-1.fasta
- __MACOSX/Supplementary File 1./._11109077414-1.fasta
- Supplementary File 1./HNS027_50880271_50880271.ab1
- __MACOSX/Supplementary File 1./._HNS027_50880271_50880271.ab1
- Supplementary File 1./EIN537_29255376_29255376.ab1
- __MACOSX/Supplementary File 1./._EIN537_29255376_29255376.ab1
- Supplementary File 1./HAH701_47397010_47397010.ab1
- __MACOSX/Supplementary File 1./._HAH701_47397010_47397010.ab1
- Supplementary File 1./11109077414-1 (1).fasta
- __MACOSX/Supplementary File 1./._11109077414-1 (1).fasta
- Supplementary File 1./EIN546_29255468_29255468.ab1
- __MACOSX/Supplementary File 1./._EIN546_29255468_29255468.ab1
- Supplementary File 1./HAH696_47396969_47396969.ab1
- __MACOSX/Supplementary File 1./._HAH696_47396969_47396969.ab1
- Supplementary File 1./HAH697_47396976_47396976.ab1
- __MACOSX/Supplementary File 1./._HAH697_47396976_47396976.ab1
- Supplementary File 1./EIN541_29255413_29255413.ab1
- __MACOSX/Supplementary File 1./._EIN541_29255413_29255413.ab1
- Supplementary File 1./EIN547_29255475_29255475.ab1
- __MACOSX/Supplementary File 1./._EIN547_29255475_29255475.ab1
- Supplementary File 1./HAH695_47396952_47396952.ab1
- __MACOSX/Supplementary File 1./._HAH695_47396952_47396952.ab1
- Supplementary File 1./HQZ427_51734276_51734276.ab1
- __MACOSX/Supplementary File 1./._HQZ427_51734276_51734276.ab1
- Supplementary File 1./HAH679_47396792_47396792.ab1
- __MACOSX/Supplementary File 1./._HAH679_47396792_47396792.ab1
- Supplementary File 1./HNS026_50880264_50880264.ab1
- __MACOSX/Supplementary File 1./._HNS026_50880264_50880264.ab1
- Supplementary File 1./HAH694_47396945_47396945.ab1
- __MACOSX/Supplementary File 1./._HAH694_47396945_47396945.ab1
- Supplementary File 1./EIN544_29255444_29255444.ab1
- __MACOSX/Supplementary File 1./._EIN544_29255444_29255444.ab1
- Supplementary File 1./HAH700_47397003_47397003.ab1
- __MACOSX/Supplementary File 1./._HAH700_47397003_47397003.ab1
- Supplementary File 1./HAH678_47396785_47396785.ab1
- __MACOSX/Supplementary File 1./._HAH678_47396785_47396785.ab1
- Supplementary File 1./EIN539_29255390_29255390.ab1
- __MACOSX/Supplementary File 1./._EIN539_29255390_29255390.ab1
- Supplementary File 1./EIN540_29255406_29255406.ab1
- __MACOSX/Supplementary File 1./._EIN540_29255406_29255406.ab1
