# Supplementary material for: Intersegment Recombination During Influenza A Virus Replication Gives Rise to a Novel Class of Defective Viral Genomes
Source: Viruses. 2025 Jun 16;17(6):856. doi: 10.3390/v17060856 (PMC12197472; doi:10.3390/v17060856)
Supplement: Supplementary file 1 [file viruses-17-00856-s001.zip › Supplementary File 1./11109077414-1.fasta]

>HNS026_50880264_50880264
TTTGGTACGAGCTCGGGATCCACTAGTAACGGGCCGCCAGTGTGCTGGAATTCGGCTTGAGTTCTACCACAAGTGTGACA
ATGAATGCATGGAAAGTGTAAGAAATGGGACTTATGATTATCCCAAATATTCAGAAGAGTCAAAGTTGAACAGGGAAAAG
GTAGATGGAGTGAAATTGGAATCAATGGGGATCTATCAGATTCTGGCGATCTACTCAACTGTCGCCAGTTCACTGGTGCT
TTTGGTCTCCCTGGGGGCAATCAGTTTCTGGATGTGTTCTAATGGAAAATTCTTCCCCAGCAGTTCATACAGAAGACCAG
TCGGGATATCCAGTATGATGGAGGCTATGGTTTCCAGAGCCCGAATTGATGCACGGATTGATTTCGAATCTGGAAGGATA
AAGAAAGAAGAGTTCGCTGAGATCATGAAGATCTGTTCCACCATTGAAGAGCTCAGACGGCAAAAATAGTGAATTTAGGC
GGCCGCGATCATAAGCCGAATTCTGCAGATATCCATCACACTGGCGGCCGCTCGAGCATGCATCTAGAGGGCCCAATTCG
CCCTATAGTGAGTCGTATTACAATTCACTGGCCGTCGTTTTACAACGTCGTGACTGGGAAAACCCTGGCGTTACCCAACT
TAATCGCCTTGCAGCACATCCCCCTTTCGCCAGCTGGCGTAATAGCGAAGAGGCCCGCACCGATCGCCCTTCCCAACAGT
TGCGCAGCCTGAATGGCGAATGGACGCGCCCTGTAGCGGCGCATTAAGCGCGGCGGGTGTGGTGGTTACGCGCAGCGTGA
CCGCTACACTTGCCAGCGCCCTAGCGCCCGCTCCTTTCGCTTTCTTCCCTTCCTTTCTCGCCACGTTCGCCGGCTTTCCC
CGTCAAGCTCTAAATCGGGGGCTCCCTTTAGGGTTCCGATTTAGTGCTTTACGGCACCTCGACCCCAAAAAACTTGATTA
GGGTGATGGTTCACGTAGTGGGCCATCGCCCTGATAGACGGTTTTTCGCCCTTTGACGTTGGAGTCCACGTTCTTTAATA
GTGGACTCTTGTTCCAAACTGGAACAACACTCAACCCTATCTCGGTCTATTCTTTTGATTTATAAGGGATTTTGCCGATT
TCGGCCTATTGGTTAAAAAATGAGCTGATTTAACAAAAATTTAACGCGAATTTTAACAAAATTCAGGGCGCAAGGGCTGC
TAAAGGAAGCGGAACCCGTAAAAAGCCAGTCCGCAAAAACGGGGCTGACCCCGGATGAATGT


>HNS027_50880271_50880271
TCTAAGGGCGAATTGGGGCCCTCTAGATGCATGCTCGAGCGGCCGCCAGTGTGATGGATATCTGCAGAATTCGGCTTATG
ATCGCGGCCGCCTAAATTCACTATTTTTGCCGTCTGAGCTCTTCAATGGTGGAACAGATCTTCATGATCTCAGCGAACTC
TTCTTTCTTTATCCTTCCAGATTCGAAATCAATCCGTGCATCAATTCGGGCTCTGGAAACCATAGCCTCCATCATACTGG
ATATCCCGACTGGTCTTCTGTATGAACTGCTGGGGAAGAATTTTCCATTAGAACACATCCAGAAACTGATTGCCCCCAGG
GAGACCAAAAGCACCAGTGAACTGGCGACAGTTGAGTAGATCGCCAGAATCTGATAGATCCCCATTGATTCCAATTTCAC
TCCATCTACCTTTTCCCTGTTCAACTTTGACTCTTCTGAATATTTGGGATAATCATAAGTCCCATTTCTTACACTTTCCA
TGCATTCATTGTCACACTTGTGGTAGAACTCAAGCCGAATTCCAGCACACTGGCGGCCGTTACTAGTGGATCCGAGCTCG
GTACCAAGCTTGGCGTAATCATGGTCATAGCTGTTTCCTGTGTGAAATTGTTATCCGCTCACAATTCCACACAACATACG
AGCCGGAAGCATAAAGTGTAAAGCCTGGGGTGCCTAATGAGTGAGCTAACTCACATTAATTGCGTTGCGCTCACTGCCCG
CTTTCCAGTCGGGAAACCTGTCGTGCCAGCTGCATTAATGAATCGGCCAACGCGCGGGGAGAGGCGGTTTGCGTATTGGG
CGCTCTTCCGCTTCCTCGCTCACTGACTCGCTGCGCTCGGTCGTTCGGCTGCGGCGAGCGGTATCAGCTCACTCAAAGGC
GGTAATACGGTTATCCACAGAATCAGGGGATAACGCAGGAAAGAACATGTGAGCAAAAGGCCAGCAAAAGGCCAGGAACC
GTAAAAAGGCCGCGTTGCTGGCGTTTTTCCATAGGCTCCGCCCCCCTGACGAGCATCACAAAAATCGACGCTCAAGTCAG
AGGTGGCGAAACCCGACAGGACTATAAAGATACCAGGCGTTTCCCCCTGGAAGCTCCCTCGTGCGCTCTCCTGTTCCGAC
CCTGCCGCTTACCGGATACCTGTCCGCCTTTCTCCCTTCGGGAAGCGTGGCGCTTTCTCATAGCTCACGCTGTAGGTATC
TCAGTTCGGGGGAAGGTCGTTCGCTCCAAGCTGGGCTGGGG
